# Supplementary material for: The Instrumentation of a Microfluidic Analyzer Enabling the Characterization of the Specific Membrane Capacitance, Cytoplasm Conductivity, and Instantaneous Young’s Modulus of Single Cells
Source: Int J Mol Sci. 2017 Jun 19;18(6):1158. doi: 10.3390/ijms18061158 (PMC5485982; doi:10.3390/ijms18061158)
Supplement: Supplementary file 1 [file ijms-18-01158-s001.zip]

Archive with 4 entries (3 files):
- ijms-193900-supp/
- ijms-193900-supp/ijms-193900 supplementary .pdf
- ijms-193900-supp/supplementary vidoe II 20170523.avi
- ijms-193900-supp/supplmentary video I 20170523.avi
